# Supplementary material for: Myeloid-CITED2 Deficiency Exacerbates Diet-Induced Obesity and Pro-Inflammatory Macrophage Response
Source: Cells. 2023 Aug 24;12(17):2136. doi: 10.3390/cells12172136 (PMC10486650; doi:10.3390/cells12172136)
Supplement: Supplementary file 1 [file cells-12-02136-s001.zip]

Archive with 1 entries (1 files):
- cells-2459253-Supplementary.pdf
